# Supplementary material for: Facing the Shadow Pandemic: Correlation and Trend Analyses of Violence Reports from Women to the Italian National Anti-Violence Number during 2021
Source: Healthcare (Basel). 2023 Aug 11;11(16):2272. doi: 10.3390/healthcare11162272 (PMC10454491; doi:10.3390/healthcare11162272)
Supplement: Supplementary file 1 [file healthcare-11-02272-s001.zip]

Archive with 1 entries (1 files):
- healthcare-2494206-supplementary.pdf
